# Supplementary material for: Identification of novel androgen receptor target genes in prostate cancer
Source: Mol Cancer. 2007 Jun 6;6:39. doi: 10.1186/1476-4598-6-39 (PMC1904239; doi:10.1186/1476-4598-6-39)
Supplement: Additional file 3 — Complete dataset and statistical analysis of DHT-responsive gene expression in C4-2B and LNCaP cells. This file provides the raw data, which is summarized in Figure 2. [file 1476-4598-6-39-S3.xls]

## Sheet: Sheet1
Additional file 3: Complete dataset and statistical analysis of DHT-responsive gene expression in C4-2B and LNCaP cells A. This table provides the RT-qPCR data used to generate Figure 2 and the corresponding statistical analysis. Three rows for each gene represent three independent experiments, two in C4-2B and one in LNCaP cells. Data is listed in eight blocks, each representing a different trea…
	TIME (in hrs)	2 HR								4 HR								8 HR								12 HR								16 HR								20 HR
		EtOH		DHT		Fold Response				EtOH		DHT		Fold Response				EtOH		DHT		Fold Response				EtOH		DHT		Fold Response				EtOH		DHT		Fold Response				EtOH		DHT		Fold Response
GENE SYMBOL	Experiment	Avg	StDev	Avg	StDev	Avg	StDev	p-value		Mean	StDev	Mean	StDev	Mean	StDev	p-value		Mean	StDev	Mean	StDev	Mean	StDev	p-value		Mean	StDev	Mean	StDev	Mean	StDev	p-value		Mean	StDev	Mean	StDev	Mean	StDev	p-value		Mean	StDev	Mean	StDev	Mean	StDev	p-value
DDT	C42B (i)	1.15369e+08	5.42223e+06	6.48541e+07	2.14936e+06	0.562144	0.0246846	0.0366		1.4356e+08	1.53143e+07	1.42348e+08	8.5588e+06	0.991556	0.0908837	0.478		1.3909e+08	5.68327e+06	6.31366e+07	1.91109e+06	0.453926	0.0133266	0.0031										1.5907e+08	1.18756e+07	2.72061e+08	1.38909e+07	1.71032	0.126652	0.0126
	C42B (ii)																									6.96364e-10	8.85069e-11	2.86803e-10	4.78863e-11	0.411859	0.0498965	0.0136		7.64748e-10	8.69901e-11	5.78631e-10	6.83624e-11	0.75663	0.0716436	0.0953		4.79255e-10	8.58795e-11	4.73907e-10	4.61961e-11	0.988841	0.11646	0.4812
	LnCaP	2.49863e+10	1.02267e+09	3.93055e+10	2.38873e+09	1.57308	0.0815016	0.0571		4.6411e+10	3.23337e+09	4.2931e+10	1.16869e+09	0.925018	0.0399465	0.209		5.46056e+10	2.23351e+09	5.65773e+10	3.49696e+09	1.03611	0.0582888	0.3588										1.07084e+11	2.21577e+09	3.33937e+10	3.61799e+09	0.311845	0.0198591	<0.0001
CRELD2	C42B (i)	2129.67	154.589	762.78	28.4144	0.358168	0.0217135	0.0364		1170.55	90.695	2171.8	152.711	1.85537	0.154949	0.0559		2646.01	235.57	404.031	16.0347	0.152694	0.0125284	0.0055										6459.63	793.584	19433.8	1092.37	3.0085	0.299585	0.0053
	C42B (ii)																									0.0748805	0.00357281	0.246388	0.0214151	3.29042	0.18836	0.0078		0.101393	0.00590457	0.09972	0.0115143	0.983502	0.10636	0.4545		0.0954944	0.0137301	0.141878	0.021244	1.48572	0.242834	0.1587
	LnCaP	8248.75	1144.66	3474.89	218.655	0.421263	0.0472828	0.013		5020.16	597.866	3841.58	472.534	0.765232	0.0941272	0.262		3506.88	558.618	7073.23	444.044	2.01696	0.126621	0.0378										7852.46	644.689	6408.01	901.989	0.816052	0.114867	0.3224
PRKCD	C42B (i)	3497.98	120.919	1921.06	64.9751	0.54919	0.0210434	0.0037		2507.05	184.411	3382.06	178.447	1.34902	0.0705052	0.0211		4103.65	110.668	2249.91	86.4677	0.54827	0.0196458	0.0028										10774.4	805.212	12293.1	173.037	1.14096	0.0747129	0.1032
	C42B (ii)																									1.78028e-09	8.17051e-11	1.85328e-09	2.00464e-10	1.041	0.0706211	0.3839		1.62024e-09	1.81103e-10	2.83777e-09	3.61633e-10	1.75144	0.23775	0.0475		1.24086e-09	1.88574e-10	2.22283e-09	2.18236e-10	1.79137	0.187122	0.0212
	LnCaP	4198.83	170.665	6821.61	115.108	1.62464	0.0505578	0.0249		4026.77	407.904	8673.63	35.1632	2.15399	0.154411	0.028		8527.26	378.264	4623.39	280.217	0.542189	0.0331531	0.0071										4226.11	65.8729	6242.29	830.423	1.47708	0.140369	0.1247
GSTT2	C42B (i)	1.97468e+08	8.59496e+06	3.48738e+08	1.19231e+07	1.76605	0.0564345	0.001		3.51967e+08	2.46386e+07	2.90778e+08	1.1876e+07	0.826152	0.0386572	0.0774		3.21461e+08	1.32635e+07	2.3184e+08	5.55353e+06	0.721206	0.0198657	0.0124										1.27733e+09	9.33046e+07	1.30244e+09	1.77919e+07	1.01965	0.0437476	0.4082
	C42B (ii)																									12701.2	490.692	8716.79	720.035	0.686298	0.0361331	0.0098		12083.8	276.12	17852.5	2070.54	1.4774	0.10083	0.055		8116.16	1165.92	8746.88	767.862	1.07771	0.104753	0.341
	LnCaP	1.2775e+10	1.0169e+10	1.68916e+10	1.46247e+08	1.32224	0.911562	0.3624		2.39766e+10	7.13469e+09	1.3068e+10	3.25504e+08	0.545031	0.115083	0.1849		2.13547e+10	3.68962e+09	2.40631e+10	1.80884e+09	1.12683	0.155992	0.3145										1.99853e+10	8.85727e+08	2.26854e+10	1.29794e+09	1.13511	0.0665492	0.1139
TRPV3	C42B (i)	3.46108e+10	1.37863e+09	2.99213e+10	3.1308e+09	0.864509	0.0558818	0.152		6.28863e+10	5.14758e+09	3.87537e+10	3.67719e+09	0.616251	0.0445859	0.0158		9.46997e+10	2.21862e+09	5.27565e+10	1.32894e+09	0.557093	0.0110645	0.0003										3.21322e+11	4.05524e+10	3.2964e+11	1.6506e+10	1.02589	0.0804191	0.4334
	C42B (ii)																									82117.6	3478.59	75474.5	6732.52	0.919101	0.0524011	0.2366		98477.2	4038.35	122750	16304.5	1.24648	0.100041	0.1426		51683.5	7635.8	64527.6	8054.99	1.24852	0.139421	0.1655
	LnCaP	noexpression								noexpression								noexpression																noexpression
PYCR1	C42B (i)	0.000520939	3.83237e-05	0.000375428	1.43469e-05	0.0597442	0.0344933	0.0354		0.0006627	4.8454e-05	0.000665028	3.47199e-05	1.00351	0.0520527	0.486		0.000612065	4.87866e-05	0.00042179	3.08324e-05	0.689127	0.0594281	0.0405										0.00155355	0.000141826	0.00354561	0.000128536	2.28227	0.12943	0.0009
	C42B (ii)																									1.78028e-09	8.17051e-11	1.85328e-09	2.00464e-10	1.041	0.0706211	0.3839		1.62024e-09	1.81103e-10	2.83777e-09	3.61633e-10	1.75144	0.23775	0.0475		1.24086e-09	1.88574e-10	2.22283e-09	2.18236e-10	1.79137	0.187122	0.0212
	LnCaP	0.0164725	0.00078083	0.0227086	0.00125668	1.37857	0.0710293	0.0742		0.0201103	0.00163127	0.0186555	0.000134098	0.927658	0.106626	0.2678		0.0249634	0.00152735	0.0216448	0.00123693	0.867062	0.0569958	0.1167										0.0133153	0.000376508	0.0182897	0.00131553	1.37358	0.0775367	0.0855
AP2A2	C42B (i)	0.00103534	5.28989e-05	0.000381461	4.78508e-05	0.368441	0.0365214	0.0058		0.00108493	0.000118926	0.000776249	4.77776e-05	0.715482	0.0636015	0.1252		0.00157846	3.68223e-05	0.000585281	4.58886e-05	0.370793	0.0214475	0.0188										0.00197507	0.000458755	0.0046788	7.52101e-05	2.36893	0.390473	0.0542
	C42B (ii)																									6.96364e-10	8.85069e-11	2.86803e-10	4.78863e-11	0.411859	0.0498965	0.0136		7.64748e-10	8.69901e-11	5.78631e-10	6.83624e-11	0.75663	0.0716436	0.0953		4.79255e-10	8.58795e-11	4.73907e-10	4.61961e-11	0.988841	0.11646	0.4812
	LnCaP	0.00511099	0.000563542	0.00280368	4.22415e-05	0.548558	0.0431664	0.0765		0.00299085	0.00039393	0.00298771	0.000159557	0.998949	0.100393	0.4976		0.00344314	0.000147449	0.00398442	0.00024191	1.1572	0.060795	0.1535										0.00269846	6.19904e-05	0.00372444	9.30835e-05	1.38021	0.037351	0.0058
ACBD6	C42B (i)	1.28945e+08	4.99933e+06	3.33556e+08	1.44596e+07	2.5868	0.086859	0.0028		3.39852e+08	2.41887e+07	3.00247e+08	1.24414e+07	0.883464	0.0420081	0.1413		3.17096e+08	8.46591e+06	1.34406e+08	3.13655e+06	0.423865	0.00867763	0.0012										8.85863e+08	6.8233e+07	5.4844e+08	2.03494e+07	0.619103	0.0305594	0.0209
	C42B (ii)																									9150.59	345.969	4213.14	359.153	0.460423	0.0247893	0.0011		7583.76	164.922	6872.5	809.065	0.906213	0.0626361	0.2399		4446.13	635.387	3493.76	309.099	0.785799	0.0762534	0.155
	LnCaP	1.14975e+09	6.32342e+07	2.12185e+09	1.72125e+07	1.84549	0.0592344	0.0023		8.09333e+08	5.35592e+07	9.95742e+08	5.86244e+07	1.23032	0.0629178	0.0503		1.46168e+09	8.3715e+07	1.12961e+09	5.37454e+07	0.772819	0.0332221	0.0222										5.07362e+08	2.95661e+07	5.47088e+08	2.3421e+07	1.0783	0.0450165	0.1848
SIRT7	C42B (i)	1501.65	67.4272	1539.52	97.2877	1.02521	0.0607292	0.4015		1615.03	203.671	1221.82	73.6204	0.756529	0.0781637	0.1602		1795.37	60.3467	1418.74	46.5716	0.79022	0.021435	0.008										6694.97	653.034	5396.47	44.1694	0.806048	0.0455523	0.0929
	C42B (ii)																									0.141653	0.0108609	0.111313	0.00944598	0.785813	0.0518871	0.0628		0.183005	0.00773058	0.121254	0.0139536	0.662569	0.0468934	0.0152		0.100239	0.0149186	0.14158	0.011332	1.41243	0.137804	0.0572
	LnCaP	15347.7	725.937	15831.1	962.461	1.0315	0.0458728	0.3576		6844.13	492.429	8915.81	761.732	1.30269	0.113058	0.1314		28160	2665.33	6615.06	496.405	0.23491	0.0245729	0.0398										15822.4	1550.74	8797.6	252.312	0.556021	0.0409338	0.07
MRFAP1	C42B (i)	5.27144e+08	2.07111e+07	8.21976e+08	2.10136e+07	1.5593	0.0421992	0.0011		7.185e+08	5.1796e+07	6.40878e+08	3.03613e+07	0.891967	0.0444231	0.1433		7.465e+08	9.65248e+06	3.74967e+08	7.69336e+06	0.5023	0.00703315	<0.0001										2.34629e+09	1.71622e+08	2.6184e+09	5.24449e+07	1.11598	0.0488639	0.1343
	C42B (ii)																									26000	1027.58	18277.4	1485.31	0.702976	0.0366762	0.0117		28984.8	821.35	41925	4904.21	1.44645	0.100513	0.0607		16722.2	2404.65	18467	1432.84	1.10434	0.10418	0.2886
	LnCaP	1.12846e+09	4.00482e+07	1.63978e+09	9.38676e-16	1.45312	0.0357639	0.003		9.49611e+08	5.58926e+07	1.03577e+09	1.41418e+07	1.09074	0.0380495	0.1368		1.47045e+09	5.04742e+07	1.6141e+09	6.85357e+07	1.09769	0.0346028	0.095										6.6942e+08	1.28295e+07	1.26419e+09	2.89042e+07	1.88849	0.0325283	0.0014
MAFG	C42B (i)	0.000232857	2.58329e-05	7.04258e-05	3.26126e-06	0.302442	0.0209915	0.0124		9.75417e-05	9.029e-06	0.000125045	6.78699e-06	1.28197	0.0794208	0.0465		8.50165e-05	5.38596e-06	4.34868e-05	3.37001e-06	0.511509	0.02956	0.0036										0.000257294	3.91706e-05	0.000310486	8.28194e-06	1.20673	0.107683	0.1577
	C42B (ii)																									3.66929e-09	1.7715e-10	2.13567e-09	3.0047e-10	0.58204	0.0499841	0.0109		5.10443e-09	9.14019e-11	4.8777e-09	5.75962e-10	0.955581	0.0658905	0.3679		2.68169e-09	4.1207e-10	3.70037e-09	5.058e-10	1.37986	0.163841	0.1083
	LnCaP	0.00139482	9.06232e-05	0.00163852	0.000186954	1.17473	0.0890517	0.1808		0.000787727	4.39341e-05	0.00140459	2.57869e-05	1.78309	0.0604475	0.0006		0.00242094	0.000217195	0.000753709	0.000101933	0.311329	0.0291717	0.01										0.000602378	6.33268e-05	0.000853027	2.67546e-05	1.4161	0.0896948	0.0338
OAT	C42B (i)	5.48295e+09	1.71535e+08	6.19062e+09	4.24742e+08	1.12907	0.0491551	0.1312		5.65136e+09	4.49794e+08	6.52166e+09	5.93297e+08	1.154	0.0805343	0.1634		9.322e+09	2.82831e+08	5.04023e+09	1.08855e+08	0.540681	0.0116255	0.0025										2.54512e+10	1.93054e+09	2.33195e+10	9.3086e+08	0.916242	0.0453425	0.2124
	C42B (ii)																									291765	13168	175182	13901.4	0.600424	0.0316464	0.0044		352792	25278.9	362500	49323.2	1.02752	0.091227	0.4385		176768	25602.6	228164	23334.7	1.29076	0.132132	0.1173
	LnCaP	5.78005e+09	7.35852e+08	6.95154e+09	4.44285e+08	1.20268	0.0989133	0.1331		3.62633e+09	1.97551e+08	5.98182e+09	2.21332e+08	1.64955	0.0627176	0.0021		1.03361e+10	1.32466e+09	6.45124e+09	5.72567e+08	0.624148	0.0561753	0.0574										4.87319e+09	3.21738e+08	4.97353e+09	7.13849e+08	1.02059	0.0930915	0.4549
CARCKL	C42B (i)	4.03792e+08	1.66207e+07	5.84669e+08	1.34522e+07	1.44795	0.0394208	0.0017		6.57925e+08	4.68995e+07	6.28337e+08	2.55601e+07	0.955028	0.0452546	0.3091		5.81737e+08	1.10807e+07	3.85722e+08	8.14616e+06	0.663052	0.0108872	0.0004										1.65592e+09	1.27395e+08	1.78927e+09	2.80218e+07	1.08053	0.0489783	0.2071
	C42B (ii)																									17421.2	669.326	10122.6	816.935	0.581053	0.0299852	0.0031		20058.4	459.364	25350	2945.44	1.26381	0.0864112	0.1089		14020.2	2022.24	12190.7	935.857	0.869512	0.0820261	0.249
	LnCaP	3.97339e+08	1.44479e+07	6.39802e+08	1.79704e+07	1.61022	0.0427144	0.0009		3.92181e+08	2.5794e+07	3.87346e+08	1.72036e+07	0.987671	0.045255	0.443		7.48292e+08	4.43694e+07	6.87702e+08	3.13583e+07	0.919028	0.039689	0.173										3.53092e+08	1.06015e+07	4.33763e+08	1.81289e+07	1.22847	0.0364993	0.0156
MAN2B2	C42B (i)	1.66353e+08	5.47801e+06	2.28218e+08	6.77514e+06	1.37189	0.0351171	0.0029		2.41461e+08	1.70749e+07	2.4983e+08	1.06722e+07	1.03466	0.0493516	0.3528		2.58205e+08	5.04395e+06	1.52652e+08	3.52577e+06	0.591203	0.0103253	0.0002										7.09613e+08	5.1741e+07	6.81591e+08	1.31136e+07	0.960512	0.0418188	0.326
	C42B (ii)																									7392.94	284.877	4683.21	409.036	0.633471	0.0349143	0.0061		7213.2	126.27	9855	1134.84	1.36625	0.0918769	0.0734		4090.91	585.646	4470.59	364.901	1.09281	0.103973	0.3102
	LnCaP	5.39304e+08	3.16411e+07	7.75065e+08	6.89958e+06	1.43716	0.0492383	0.0092		4.73512e+08	3.00056e+07	5.5953e+08	1.96324e+07	1.18166	0.0494166	0.048		1.2101e+09	2.83667e+07	7.73503e+08	3.30416e+07	0.639206	0.0179822	0.0011										5.52544e+08	1.02649e+07	5.87689e+08	1.06561e+07	1.06361	0.0159411	0.049
LHX4	C42B (i)	5.07275e+07	2.75485e+06	7.46804e+07	2.59176e+06	1.47219	0.0547794	0.004		1.08685e+08	7.75876e+06	1.19898e+08	4.94549e+06	1.10317	0.0525116	0.155		1.37759e+08	4.04903e+06	6.212e+07	1.28767e+06	0.450934	0.00936375	0.0016										3.40092e+08	2.56174e+07	1.64244e+08	9.88439e+06	0.48294	0.0268826	0.0118
	C42B (ii)																									4301.18	245.901	1786.86	143.543	0.415435	0.0236492	0.0015		4340.1	105.236	3430	410.53	0.790304	0.0557209	0.0824		2575.76	403.06	1551.16	150.174	0.602215	0.0639781	0.0701
	LnCaP	6.58788e+08	4.20962e+07	1.43124e+09	4.06106e+07	2.17253	0.0876966	0.0005		6.88455e+08	4.43448e+07	6.52478e+08	2.20961e+07	0.947742	0.0398192	0.2716		1.89755e+09	5.07188e+07	7.75439e+08	5.11854e+07	0.408653	0.0168021	0.0003										8.17162e+08	4.06653e+07	4.6132e+08	1.36803e+07	0.56454	0.0188815	0.0071
ALG12	C42B (i)	961.851	34.0463	791.021	19.9179	0.822395	0.0206253	0.0114		1250.87	115.57	1412.63	91.6215	1.12931	0.0736017	0.1764		1294.75	58.1617	839.089	16.8625	0.648069	0.0184131	0.0086										4511.36	327.223	6042.96	75.2111	1.3395	0.0569139	0.0224
	C42B (ii)																									0.0558901	0.0046419	0.0436054	0.00360082	0.780199	0.0527563	0.0638		0.0490959	0.00089049	0.0748662	0.00854872	1.5249	0.10179	0.0478		0.0360041	0.00528198	0.0607487	0.00467579	1.68727	0.161387	0.0196
	LnCaP	1468.17	38.0343	1946.48	124.21	1.32579	0.0527166	0.0332		1273.22	68.9083	1405.2	131.306	1.10366	0.0688077	0.2195		1985.23	65.7528	2611.75	157.381	1.31559	0.0522281	0.0334										1446.34	23.2238	1311.48	45.3997	0.906756	0.0199773	0.0591
CEP350	C42B (i)	6.9338e+10	9.62464e+09	7.27152e+10	3.18696e+09	1.04871	0.0881337	0.3854		8.75366e+10	7.79165e+09	8.84186e+10	3.89267e+09	1.01008	0.0579103	0.4643		7.62037e+10	1.22422e+10	5.28635e+10	2.32251e+09	0.693714	0.0816977	0.1561										2.68829e+11	2.258e+10	2.83577e+11	6.82311e+09	1.05486	0.0788024	0.2978
	C42B (ii)																									3341.18	147.475	1613.14	142.844	0.482806	0.0275797	0.0018		3025.38	133.557	2502.5	291.334	0.827169	0.05946	0.1222		1506.9	226.93	1665.6	144.746	1.10531	0.110955	0.2985
	LnCaP	9.91313e+08	2.23012e+07	1.43774e+09	3.10834e+07	1.45033	0.0261263	0.0007		1.10531e+09	6.05062e+07	1.4338e+09	5.94267e+07	1.29719	0.0514233	0.0152		1.84197e+09	7.22224e+07	1.83151e+09	8.67723e+07	0.994322	0.0353043	0.466										9.40853e+08	1.62169e+07	7.6227e+08	3.89827e+07	0.81019	0.0252437	0.0258
BAZ1B	C42B (i)	984.113	43.569	803.583	27.7898	0.816556	0.0264845	0.0198		1203.66	148.884	1322.21	60.2768	1.09849	0.105413	0.2687		1434.13	23.6129	907.858	31.5827	0.633037	0.0140667	0.0005										3701.83	284.642	3305.29	69.0328	0.892882	0.0410746	0.1542
	C42B (ii)																									0.171123	0.00904744	0.0668086	0.00546704	0.390413	0.0219602	0.0011		0.0584256	0.00119291	0.181111	0.0208187	3.09986	0.208946	0.0138		0.207974	0.0310938	0.112863	0.0089331	0.542677	0.0530024	0.0494
	LnCaP	7049.93	338.327	7443.19	188.722	1.05578	0.0477878	0.2084		6720.93	398.003	5382.22	66.4076	0.800815	0.0279677	0.04		10011.9	371.924	7528.72	404.463	0.75198	0.0283572	0.0101										6442.33	172.039	5132.48	151.205	0.79668	0.0247972	0.0146
CLDN4	C42B (i)	3.58344e+10	1.84811e+09	3.10022e+10	1.15116e+09	0.865153	0.0317429	0.0117		5.60234e+10	8.62494e+09	5.79424e+10	7.18921e+09	1.03425	0.158199	0.44		7.62037e+10	1.01251e+10	3.02842e+10	5.70196e+08	0.397411	0.0307906	0.0227										1.38391e+11	1.03399e+10	1.32864e+11	5.7579e+09	0.960058	0.0478761	0.3362
	C42B (ii)																									10901.2	423.672	4981.02	397.186	0.456925	0.0234014	0.001		10774.1	285.327	8772.5	1096.48	0.81422	0.0600613	0.1097		7084.18	1025.9	4862.75	447.532	0.686424	0.0680007	0.0928
	LnCaP	3.04971e+10	8.9745e+08	3.05348e+10	2.66157e+08	1.00124	0.0177415	0.4858		3.03935e+10	2.29811e+09	3.03692e+10	1.141e+08	0.999201	0.0436735	0.4963		3.08132e+10	9.00481e+08	3.04498e+10	1.73765e+09	0.988208	0.0365795	0.4323										3.05219e+10	6.54275e+08	3.03994e+10	4.15635e+08	0.995988	0.0146205	0.4423
KIF1A	C42B (i)	2.7677e+10	4.0557e+09	2.83e+10	1.45472e+09	1.02251	0.115314	0.4543		3.44544e+10	2.62698e+09	4.0196e+10	2.91209e+09	1.16664	0.0974989	0.1404		7.33923e+10	1.46243e+10	3.58488e+10	8.14254e+09	0.488454	0.115149	0.0769										1.22325e+11	9.40982e+09	1.2106e+11	7.82115e+09	0.989657	0.0573981	0.4621
	C42B (ii)																									6870.59	287.796	3633.58	296.075	0.52886	0.0279748	0.0022		6875.63	155.948	7677.5	892.485	1.11662	0.0763556	0.2347		6476.43	940.787	3361.85	267.16	0.519091	0.0496237	0.043
	LnCaP	1.48728e+09	5.83815e+07	2.90341e+09	2.16955e+08	1.95216	0.0951335	0.0121		1.75795e+09	1.10255e+08	1.80237e+09	5.12578e+07	1.02527	0.0407635	0.3749		2.57329e+09	1.2899e+08	2.11407e+09	1.18844e+08	0.821543	0.035725	0.0396										1.19511e+09	2.31092e+07	1.16421e+09	3.52432e+07	0.974149	0.0202027	0.2583
LHPP	C42B (i)	2.01605e+09	1.0404e+08	1.43956e+09	5.45648e+07	0.714053	0.026397	0.0081		2.6261e+09	2.09807e+08	2.97237e+09	3.71325e+08	1.13186	0.096903	0.2381		2.84099e+09	1.87136e+08	3.02842e+09	5.30992e+08	1.06597	0.115273	0.3854										1.53662e+10	1.26499e+09	8.5073e+09	2.7446e+08	0.553637	0.0282625	0.0112
	C42B (ii)																									173412	29008.5	83795.6	9042.72	0.483218	0.0555374	0.0492		128173	3736.93	85000	10008.7	0.663168	0.0464452	0.0281		76094.3	10863.1	74688.1	11097.4	0.98152	0.116765	0.4668
	LnCaP	4.72173e+09	3.71632e+08	5.52875e+09	7.25716e+07	1.17092	0.053943	0.0834		5.52157e+09	5.32577e+08	7.36224e+09	2.36863e+08	1.33336	0.0782733	0.0437		1.72593e+10	7.02702e+08	1.39347e+10	1.72878e+09	0.807372	0.0608649	0.1084										7.32983e+09	1.96369e+08	4.71978e+09	1.78598e+08	0.643913	0.0172364	0.0011
TRPV1	C42B (i)	2.81431e+09	2.52536e+08	3.94529e+09	7.67981e+08	1.40187	0.173484	0.1484		7.35307e+09	7.21793e+08	6.77249e+09	1.08771e+09	0.921042	0.130658	0.3668		1.74603e+10	1.3543e+09	9.25647e+09	8.3175e+08	0.530145	0.0363325	0.005										5.72653e+10	4.89783e+09	5.18211e+10	2.00087e+09	0.90493	0.0490279	0.2058
	C42B (ii)																									4449.41	331.562	1775.18	148.218	0.39897	0.0257784	0.009		3626.9	116.545	2331.75	274.861	0.642904	0.0453505	0.0246		1755.89	253.185	1616.22	143.262	0.920456	0.0899482	0.332
	LnCaP	7.20158e+10	7.51245e+09	5.08697e+10	1.74945e+09	0.706369	0.044795	0.0556		6.26773e+10	5.4573e+09	6.02783e+10	2.88716e+09	0.961725	0.0551779	0.3618		8.6589e+10	1.12328e+10	4.35459e+10	2.22869e+09	0.502903	0.0404913	0.032										3.64201e+10	5.22156e+09	4.62843e+10	5.97182e+09	1.27084	0.14152	0.151
WBSCR27	C42B (i)	4.86532e+10	1.83064e+09	5.25711e+10	1.82999e+09	1.08053	0.0319775	0.1137		5.94548e+10	4.17608e+09	5.53087e+10	2.32766e+09	0.930264	0.0439781	0.2248		8.28623e+10	1.28421e+09	4.83691e+10	2.28141e+09	0.583729	0.0209858	0.0241										2.19517e+11	1.76068e+10	1.9289e+11	7.72518e+09	0.8787	0.0454811	0.1502
	C42B (ii)																									2340.24	147.599	1826.28	150.074	0.780382	0.046672	0.0462		2812.18	157.898	2270.5	268.998	0.80738	0.0611142	0.0904		1486.7	212.724	1494.83	127.84	1.00547	0.0967677	0.488
	LnCaP	9.29316e+08	5.00979e+07	1.65278e+09	2.85567e+07	1.77849	0.0581273	0.0005		8.58082e+08	5.68598e+07	8.25491e+08	1.1133e+07	0.962018	0.0375589	0.3152		1.18085e+09	4.16837e+07	1.01671e+09	5.97864e+07	0.861005	0.0340938	0.0549										7.74786e+08	2.01932e+07	7.30297e+08	1.94704e+07	0.942578	0.0202898	0.1055
SCL22A6	C42B (i)	2.33593e+07	1.65811e+06	2.0601e+07	1.15359e+06	0.881916	0.0460351	0.1327		2.67792e+07	2.64019e+06	3.66467e+07	2.58796e+06	1.36848	0.095817	0.0379		3.61857e+07	2.52095e+06	1.27664e+07	902596	0.352804	0.0202179	0.0064										6.62051e+07	6.87824e+06	4.54154e+07	844972	0.685981	0.0418016	0.0477
	C42B (ii)																									1041.65	55.3828	798.54	71.8533	0.766613	0.0462589	0.0375		1061.93	54.2394	1372.25	164.154	1.29222	0.0970423	0.1072		826.431	181.508	1160.25	94.1598	1.40393	0.23932	0.1752
	LnCaP	1.57621e+08	1.00746e+07	2.422e+08	1.62234e+07	1.5366	0.0821381	0.0107		1.32418e+08	1.1969e+07	1.16691e+08	9.38335e+06	0.881234	0.061552	0.1886		2.14522e+08	5.0802e+06	1.22896e+08	9.71958e+06	0.572883	0.0273061	0.0018										1.05481e+08	9.18764e+06	8.32812e+07	4.14728e+06	0.789539	0.0457358	0.0793
FZD9	C42B (i)	3973.83	224.788	3242.7	85.064	0.816015	0.0375369	0.1011		4639.44	518.831	4207.72	402.508	0.906947	0.0867579	0.3149		8101.27	466.418	3534.05	182.868	0.436234	0.0225728	0.0348										6235.56	832.953	17057.8	254.466	2.73557	0.0408088	0.0256
	C42B (ii)																									0.238773	0.015598	0.136899	0.0168262	0.573346	0.0564304	0.0705		0.223154	0.00641743	0.298339	0.0552954	1.33692	0.17835	0.2029		0.148173	0.0213225	0.186134	0.0244009	1.2562	0.195111	0.181
	LnCaP	20845.3	789.784	27633.1	2865.07	1.32563	0.124215	0.0749		19638	1343.51	18131.7	567.162	0.923298	0.0401002	0.2051		15732	534.154	17264.6	741.079	1.09742	0.0346767	0.0961										17706.6	336.306	8462.08	1052.16	0.477904	0.0427465	0.0379
QSCN6	C42B (i)	7.06199e+07	2.60365e+06	9.96394e+07	3.0897e+06	1.41093	0.0392432	0.0028		1.03083e+08	8.15884e+06	9.88282e+07	4.57164e+06	0.958724	0.0507438	0.34		9.06306e+07	1.36562e+06	5.7679e+07	1.9546e+06	0.636419	0.0136269	0.0004										2.67715e+08	2.0003e+07	1.95481e+08	2.9514e+06	0.730181	0.0321353	0.0351
	C42B (ii)																									8254.12	348.188	4232.12	343.112	0.512728	0.0270539	0.0019		9086.29	199.101	9607.5	1098.13	1.05736	0.0710465	0.3432		7420.88	1087.07	4852.05	383.775	0.653838	0.0628442	0.0778
	LnCaP	2.31014e+08	1.36629e+07	4.35349e+08	8.51212e+06	1.88451	0.0677745	0.0005		2.25091e+08	1.26852e+07	2.06005e+08	6.37826e+06	0.915205	0.0339762	0.1555		4.98374e+08	1.32986e+07	2.01988e+08	1.02134e+07	0.405294	0.0133783	0.0002										2.58148e+08	7.88385e+06	1.24643e+08	1.44656e+06	0.482835	0.00910751	0.0018
MAP3K7IP1	C42B (i)	2980.85	107.186	1869.23	71.5061	0.627081	0.0190078	0.0016		3933.46	280.389	4466.3	196.167	1.13547	0.0548889	0.1087		5003.37	59.6805	2657.79	60.6801	0.531201	0.00790005	<0.0001										10212.4	745.305	13194.7	229.971	1.29202	0.0559704	0.0311
	C42B (ii)																									0.250079	0.0183893	0.109335	0.0137258	0.437203	0.044978	0.515		0.181576	0.00437982	0.182332	0.0312465	1.00417	0.123477	0.4924		0.180282	0.0260744	0.140737	0.0108834	0.780648	0.0739191	0.1483
	LnCaP	6623.47	216.129	9108.6	241.76	1.3752	0.0333964	0.0023		6529.85	422.527	5229.97	352.663	0.800933	0.0589311	0.071		9203.57	211.394	7352.95	353.149	0.798923	0.0245564	0.0103										5667.43	173.478	4337.78	116.076	0.765388	0.0242704	0.0495
SYNGR1	C42B (i)	6718.86	284.81	4878.33	428.305	0.726065	0.0408694	0.0187		6918.2	483.946	6505.38	313.693	0.940327	0.0461258	0.2629		5899.72	188.664	3330.91	214.876	0.564588	0.0301286	0.0061										19093.7	1533.64	16275.5	28.2072	0.852398	0.039538	0.1038
	C42B (ii)																									0.216929	0.0143195	0.0966778	0.00782574	0.445666	0.0268754	0.0026		0.166558	0.0052605	0.137809	0.0159538	0.827394	0.0573229	0.1145		0.151396	0.0223466	0.126792	0.010309	0.837487	0.0814815	0.2114
	LnCaP	21415.9	693.194	36669.2	1536.08	1.71224	0.0640948	0.035		16135.7	886.976	20869.5	1111.6	1.29338	0.0571567	0.0224		19026.3	471.709	23079.8	1490.89	1.21305	0.0612248	0.1172										21922.4	773.723	17494.3	177.584	0.798009	0.0169201	0.0153
MUC6	C42B (i)	8.33784e-07	4.68237e-08	1.97455e-07	1.76074e-08	0.236818	0.0144085	0.0031		9.33347e-07	1.15511e-07	1.40933e-06	9.63325e-08	1.50998	0.123254	0.0253		9.34206e-07	1.40974e-07	6.12056e-07	4.66303e-08	0.655162	0.0639423	0.0811										3.01474e-06	2.6669e-07	7.46979e-07	1.4543e-07	0.247775	0.0305914	0.0025
	C42B (ii)																									0.113184	0.00431793	0.0634715	0.00771397	0.560782	0.0516312	0.056		0.0863357	0.00316137	0.0587092	0.00730318	0.68001	0.0509103	0.0369		0.0742093	0.010641	0.0513923	0.00427651	0.692532	0.0662875	0.0925
	LnCaP	4704.19	310.904	4255.94	1617.75	0.904712	0.248622	0.4154		2549.42	430.038	2975	10.6923	1.16693	0.139218	0.2517		5752.77	153.417	7399.96	726.907	1.28633	0.0941579	0.1349										3043.34	310.84	3338.51	441.442	1.09699	0.129603	0.3407
CHRM1	C42B (i)	7.69128e+09	4.12152e+08	7.36978e+09	1.85932e+08	0.9582	0.0327664	0.2754		1.21851e+10	1.24946e+09	2.43935e+10	5.31872e+09	2.00191	0.278487	0.0775		3.34408e+10	6.94067e+09	2.61642e+10	1.01067e+10	0.782404	0.198084	0.2973										5.23341e+10	9.05225e+09	1.6554e+10	1.05082e+09	0.316313	0.0336484	0.0296
	C42B (ii)																									1.23183e+11	3.36475e+10	1.16139e+10	2.67364e+09	0.094282	0.019445	0.0403		248731	28330.5	134500	15952.9	0.540745	0.0513388	0.0196		1.24795e+10	2.32046e+09	1.16078e+10	4.20696e+09	0.930152	0.218751	0.4338
	LnCaP	3.04971e+10	8.9745e+08	4.60997e+08	2.66157e+08	1.00124	0.0177415	0.4858		3.03935e+10	2.29811e+09	3.03692e+10	1.141e+08	0.999201	0.0436735	0.4963		3.08132e+10	9.00481e+08	3.04498e+10	1.73765e+09	0.988208	0.0365795	0.4323										3.05219e+10	6.54275e+08	3.03994e+10	4.15635e+08	0.995988	0.0146205	0.4423
KIAA1217	C42B (i)	6224.1	230.825	5535.39	239.237	0.889349	0.0292417	0.065		5975.42	422.65	5827.01	252.539	0.975163	0.0467035	0.3914		6740.7	179.818	3480.92	104.564	0.516403	0.0119779	0.0003										18548.9	1409.12	12621.1	245.272	0.680422	0.0308044	0.0268
	C42B (ii)																									0.167578	0.00698766	0.0503689	0.00423495	0.30057	0.0162863	0.0004		0.147332	0.00596406	0.058619	0.00797241	0.39787	0.0482262	0.0062		0.130723	0.0203119	0.0570542	0.00535604	0.436451	0.045745	0.0363
	LnCaP	2173.3	47.012	2193.58	81.2729	1.00933	0.0250011	0.4351		2714.75	151.796	2078.04	76.3803	0.765464	0.0295721	0.0327		1598.13	97.4318	918.295	60.9896	0.574605	0.0299088	0.0048										2085.64	91.0892	1585.49	16.5667	0.760192	0.0244637	0.0583
WBSCR28	C42B (i)	1.57904e+10	2.72472e+09	1.81788e+10	3.00672e+09	1.15125	0.158872	0.3782		1.76474e+10	1.24022e+09	9.84519e+09	1.68073e+09	0.557885	0.0594637	0.0167		2.04936e+10	2.67399e+09	7.11625e+09	9.35294e+08	0.347242	0.0371288	0.021										4.11992e+10	3.36449e+09	1.641e+10	5.70992e+09	0.398309	0.0821909	0.0167
	C42B (ii)																									383529	83527.3	98686.1	22614.5	0.25731	0.0469649	0.0406		484772	56042.6	55500	7079.77	0.114487	0.0113793	0.0084		264310	40906.1	42246	3238.11	0.159835	0.0159375
	LnCaP	1.96008e+10	8.06725e+09	3.4173e+10	2.31576e+08	1.74345	0.414342	0.1064		3.81038e+09	1.04847e+09	1.85896e+09	4.45414e+06	0.487868	0.0775083	0.1019		5.56783e+09	1.52161e+09	4.61263e+09	2.50265e+09	0.828444	0.355875	0.3994										2.42801e+09	3.70102e+07	2.91814e+09	6.13049e+08	1.20187	0.146159	0.2543
	TIME (in hrs)	2 HR								4 HR								8 HR								12 HR								16 HR								20 HR
B. DHT effect for genes/time points in which results form the two C4-2B experiments were inconsistent (n=6)
Gene	Time (hrs)	Avg. fold	Avg, fold SEM
OAT	16	0.97188	0.0294085
	24	0.938218	0.0201232
LHX4	16	0.636622	0.0178594
	24	1.21765	0.0259034
LHPP	16	0.608403	0.0156948
	24	1.67174	0.0738581
FZD9	16	2.03624	0.0646857
	24	1.0109	0.0530053
MUC6	16	0.463893	0.0171457
	24	1.7166	0.0417659
[truncated: 14 more columns]
