# Supplementary material for: Identification of novel androgen receptor target genes in prostate cancer
Source: Mol Cancer. 2007 Jun 6;6:39. doi: 10.1186/1476-4598-6-39 (PMC1904239; doi:10.1186/1476-4598-6-39)
Supplement: Additional file 4 — Complete dataset and statistical analysis of basal gene expression in C4-2B versus LNCaP cells. This file provides the raw data, which is summarized in Figure 4. [file 1476-4598-6-39-S4.xls]

## Sheet: Sheet1
Additional file 4: Complete dataset and statistical analysis of basal gene expression in C4-2B versus LNCaP cells This Table provides the RT-qPCR data from two experiments in which the basal expression level of each of the indicated genes was compared between C4-2B and LNCaP cells. The p values refer to the significance of the differences between the expression levels in the two cell lines (n=3 i…
Gene		Avg	StDev	Fold (C4-2B / LNCaP)	Fold StDev	p-value
DDT	C4-2B 1	25308.4	3469.54	1.78561	0.227705	0.0101
	LNCaP 1	14173.6	2454.63	1
	C4-2B 2	20753.6	6237.31	1.42862	0.263231	0.1159
	LNCaP 2	14527	1559.55	1
CRELD2	C4-2B 1	0.432473	0.0592561	0.975272	0.130989	0.4321
	LNCaP 1	0.443439	0.0833664	1
	C4-2B 2	0.491679	0.204702	2.00345	0.573574	0.1711
	LNCaP 2	0.245417	0.0442309	1
PRKCD	C4-2B 1	0.38752	0.0553374	0.434749	0.0579639	0.0182
	LNCaP 1	0.891365	0.16177	1
	C4-2B 2	0.666727	0.199503	0.702615	0.129821	0.0601
	LNCaP 2	0.948922	0.107697	1
GSTT2	C4-2B 1	7375	1032.18	8.15002	1.08965	0.0043
	LNCaP 1	904.906	166.949	1
	C4-2B 2	6646.38	1987.23	6.61212	1.40115	0.0197
	LNCaP 2	1005.18	213.977	1
TRPV3	C4-2B 1	9012.99	1203.81	11.9	1.5	N/A
	LNCaP 1	756	130.115	1
	C4-2B 2	8649.28	2655.44	N/A	N/A	N/A
	LNCaP 2	Not Expressed	Not Expressed	N/A
PYCR1	C4-2B 1	0.0466551	0.00884686	1.16508	0.17592	0.1949
	LNCaP 1	0.0400446	0.00721259	1
	C4-2B 2	0.0449364	0.0142563	0.990015	0.205239	0.4822
	LNCaP 2	0.0453896	0.0076331	1
AP2A2	C4-2B 1	2.38636	0.422729	0.832087	0.17129	0.2434
	LNCaP 1	2.86792	0.887433	1
	C4-2B 2	6.44928	1.93342	0.533236	0.0987203	0.0129
	LNCaP 2	12.0946	1.3764	1
ACBD6	C4-2B 1	12943.2	1747.53	1.07657	0.137199	0.3041
	LNCaP 1	12022.6	2099.48	1
	C4-2B 2	10043.5	3012.77	1.144	0.210232	0.286
	LNCaP 2	8779.28	934.515	1
SIRT7	C4-2B 1	0.82796	0.112765	0.604586	0.080447	0.039
	LNCaP 1	1.36947	0.254613	1
	C4-2B 2	0.802042	0.254916	1.16983	0.229374	0.265
	LNCaP 2	0.685608	0.0820395	1
MRFAP1	C4-2B 1	63685.1	8494.83	0.691945	0.0893711	0.0593
	LNCaP 1	92037.7	16529.4	1
	C4-2B 2	55855.1	16672.9	0.687924	0.125067	0.071
	LNCaP 2	81193.7	8141.27	1
MAFG	C4-2B 1	0.991883	0.133887	0.908988	0.123645	0.2727
	LNCaP 1	1.09119	0.210711	1
	C4-2B 2	1.62319	0.495123	0.763718	0.146044	0.1083
	LNCaP 2	2.12538	0.274335	1
OAT	C4-2B 1	12379.9	1738.13	3.37691	0.433878	0.0073
	LNCaP 1	3666.04	632.987	1
	C4-2B 2	15913	4886.59	5.24139	1.03219	0.0226
	LNCaP 2	3036.04	450.791	1
CARKL	C4-2B 1	529058	73256.7	1.07146	0.136914	0.3136
	LNCaP 1	493774	85256.7	1
	C4-2B 2	428696	127853	0.822562	0.149237	0.1836
	LNCaP 2	521171	51605.4	1
MAN2B2	C4-2B 1	183117	24277.1	0.513774	0.0644855	0.0226
	LNCaP 1	356415	61407.1	1
	C4-2B 2	181739	54167.6	0.441907	0.0806544	0.0053
	LNCaP 2	411261	43329.1	1
LHX4	C4-2B 1	8137.99	1146.16	0.397891	0.0547862	0.0174
	LNCaP 1	20452.8	3936.36	1
	C4-2B 2	8356.52	2520.19	0.767224	0.145185	0.1122
	LNCaP 2	10891.9	1398.06	1
ALG12	C4-2B 1	0.564624	0.0744586	0.956747	0.119807	0.3744
	LNCaP 1	0.59015	0.101622	1
	C4-2B 2	0.454544	0.137892	0.941765	0.176582	0.3873
	LNCaP 2	0.482651	0.0559571	1
CEP350	C4-2B 1	15944.8	2226.36	1.05608	0.135395	0.3566
	LNCaP 1	15098.1	2606.93	1
	C4-2B 2	11897.1	3629.07	0.958156	0.177843	0.4213
	LNCaP 2	12416.7	1260.46	1
BAZ1B	C4-2B 1	0.244679	0.0367216	1.00838	0.134423	0.4774
	LNCaP 1	0.242646	0.0425753	1
	C4-2B 2	0.229875	0.0686102	1.65601	0.308362	0.0777
	LNCaP 2	0.138813	0.0169656	1
CLDN4	C4-2B 1	17776	2591.13	1.17063	0.152948	0.1548
	LNCaP 1	15184.9	2628.51	1
	C4-2B 2	23420.3	7104.64	1.26952	0.238852	0.1822
	LNCaP 2	18448.2	2196.11	1
KIF1A	C4-2B 1	15761.4	2083.59	0.505967	0.0634466	0.0218
	LNCaP 1	31150.9	5368.2	1
	C4-2B 2	19347.8	5757.03	0.52573	0.0952158	0.0106
	LNCaP 2	36801.8	3655.33	1
LHPP	C4-2B 1	11707.8	2304.68	0.925034	0.152189	0.3265
	LNCaP 1	12656.6	2607.79	1
	C4-2B 2	7795.65	2331.78	0.415568	0.076468	0.0044
	LNCaP 2	18759	2064.24	1
TRPV1	C4-2B 1	14670.5	1995.32	1.26203	0.173175	0.0867
	LNCaP 1	11624.5	2265.71	1
	C4-2B 2	11289.9	3495.19	0.994188	0.193271	0.4839
	LNCaP 2	11355.9	1503.58	1
WBSCR27	C4-2B 1	17029.2	2487.43	1.13471	0.148626	0.2036
	LNCaP 1	15007.5	2605.11	1
	C4-2B 2	16376.8	#NAME?	0.905179	#NAME?	0.3137
	LNCaP 2	18092.3	1788.95	1
SLC22A6	C4-2B 1	7352.27	1008.87	1.31291	0.177995	0.0655
	LNCaP 1	5600	1067.11	1
	C4-2B 2	4811.59	1440.9	1.39357	0.267667	0.1313
	LNCaP 2	3452.7	500.302	1
FZD9	C4-2B 1	1.39761	0.205942	1.36635	0.183722	0.0488
	LNCaP 1	1.02288	0.184478	1
	C4-2B 2	1.02527	0.311323	1.23442	0.300122	0.2153
	LNCaP 2	0.830568	0.133973	1
QSCN6	C4-2B 1	13087.7	1847.93	1.99496	0.2635	0.007
	LNCaP 1	6560.38	1180.9	1
	C4-2B 2	12115.9	3612.92	2.03614	0.369792	0.0503
	LNCaP 2	5950.45	595.96	1
MAP3KIP1	C4-2B 1	1.12705	0.166602	1.93556	0.258643	0.0084
	LNCaP 1	0.582286	0.103701	1
	C4-2B 2	0.299545	0.0890324	0.708191	0.128244	0.0816
	LNCaP 2	0.422972	0.0423696	1
SYNGR1	C4-2B 1	1.64791	0.238306	0.915494	0.119285	0.2751
	LNCaP 1	1.80003	0.311869	1
	C4-2B 2	0.794219	0.240061	0.446245	0.0830791	0.006
	LNCaP 2	1.77978	0.199941	1
MUC6	C4-2B 1	1.02374	0.260471	0.896013	0.21889	0.364
	LNCaP 1	1.14255	0.267033	1
	C4-2B 2	0.350662	0.106574	0.6386	0.148075	0.0631
	LNCaP 2	0.54911	0.0676131	1
CHRM1	C4-2B 1	8529.22	1207.15	1.00299	0.156427	0.4917
	LNCaP 1	8503.77	1956.61	1
	C4-2B 2	12837.7	3948.91	2.33031	0.502604	0.046
	LNCaP 2	5509.01	1167.8	1
KIAA1217	C4-2B 1	0.183756	0.0374186	0.734187	0.123906	0.0859
	LNCaP 1	0.250286	0.0524886	1
	C4-2B 2	0.120296	0.0371386	0.344578	0.069713	0.0052
	LNCaP 2	0.349112	0.0578739	1
WBSCR28	C4-2B 1	15787.3	2071.55	N/A	N/A	N/A
	LNCaP 1	Not Expressed	Not Expressed	N/A
	C4-2B 2	25318.8	7520.77	1.2499	0.225877	N/A
	LNCaP 2	20256.8	1999.25	1
